# Supplementary material for: The spatiality and driving forces of population ageing in China
Source: PLoS One. 2021 Jan 11;16(1):e0243559. doi: 10.1371/journal.pone.0243559 (PMC7799793; doi:10.1371/journal.pone.0243559)
Supplement: S1 Data — (XLSX) [file pone.0243559.s001.xlsx]

## Sheet: Table1+Fig.4
name	5ageing(65+)	6ageing(65+)		rank	name	5ageing(65+)				6ageing(65+)	name
Nation	7.10391	8.92303		1	Shanghai	11.4599			1	11.7224	Chongqing
Beijing	8.42249	8.71313		2	Zhejiang	8.92342			2	10.9497	Sichuan
Tianjin	8.41137	8.52009		3	Jiangsu	8.84183			3	10.8804	Jiangsu
Hebei	7.04685	8.23854		4	Beijing	8.42249			4	10.3082	Liaoning
Shanxi	6.32882	7.57519		5	Tianjin	8.41137			5	10.2261	Anhui
Inner Mongolia	5.50799	7.56154		6	Shandong	8.12307			6	10.1277	Shanghai
Liaoning	7.88345	10.3082		7	Chongqing	8.01429			7	9.84384	Shandong
Jilin	6.04338	8.38471		8	Liaoning	7.88345			8	9.7706	Hunan
Heilongjiang	5.56148	8.28239		9	Anhui	7.59318			9	9.3367	Zhejiang
Shanghai	11.4599	10.1277		10	Sichuan	7.56474			10	9.24071	Guangxi
Jiangsu	8.84183	10.8804		11	Hunan	7.46995			11	9.08823	Hubei
Zhejiang	8.92342	9.3367		12	Guangxi	7.3036			12	8.71313	Beijing
Anhui	7.59318	10.2261		13	Henan	7.10498			13	8.7088	Guizhou
Fujian	6.68557	7.89319		14	Hebei	7.04685			14	8.5295	Shanxi
Jiangxi	6.26851	7.60258		15	Hainan	6.74069			15	8.52009	Tianjin
Shandong	8.12307	9.84384		16	Fujian	6.68557			16	8.38471	Jilin
Henan	7.10498	8.35834		17	Hubei	6.41703			17	8.35834	Henan
Hubei	6.41703	9.08823		18	Shanxi	6.32882			18	8.28239	Heilongjiang
Hunan	7.46995	9.7706		19	Jiangxi	6.26851			19	8.23854	Hebei
Guangdong	6.17184	6.79268		20	Guangdong	6.17184			20	8.23286	Ganzu
Guangxi	7.3036	9.24071		21	Shanxi	6.15286			21	8.06877	Hainan
Hainan	6.74069	8.06877		22	Yunnan	6.09133			22	7.89319	Fujian
Chongqing	8.01429	11.7224		23	Jilin	6.04338			23	7.62611	Yunnan
Sichuan	7.56474	10.9497		24	Guizhou	5.96625			24	7.60258	Jiangxi
Guizhou	5.96625	8.7088		25	Heilongjiang	5.56148			25	7.57519	Shanxi
Yunnan	6.09133	7.62611		26	Inner Mongolia	5.50799			26	7.56154	Inner Mongolia
Xizang	4.75024	5.09326		27	Ganzu	5.20412			27	6.79268	Guangdong
Shanxi	6.15286	8.5295		28	Xizang	4.75024			28	6.4819	Xinjiang
Ganzu	5.20412	8.23286		29	Xinjiang	4.67228			29	6.39207	Ningxia
Qinghai	4.56232	6.30356		30	Qinghai	4.56232			30	6.30356	Qinghai
Ningxia	4.47473	6.39207		31	Ningxia	4.47473			31	5.09326	Xizang
Xinjiang	4.67228	6.4819

## Sheet: Fig.2+Fig.3
	TAi(65+)	TGi(65+)															TAi(65+)		TGi(65+)			TAi(65+)		TGi(65+)
Beijing	0.00339261	0.0104219														Beijing	0.00339261	Beijing	0.0104219		Ganzu	0.0458682	Ningxia	0.0197042
Tianjin	0.00128425	-0.00123431														Tianjin	0.00128425	Tianjin	-0.00123431		Heilongjiang	0.0398268	Xinjiang	0.0196356
Hebei	0.0156243	-0.00671543														Hebei	0.0156243	Hebei	-0.00671543		Chongqing	0.0380276	Qinghai	0.0179357
Shanxi	0.0179764	-0.00231669														Shanxi	0.0179764	Shanxi	-0.00231669		Guizhou	0.0378215	Ganzu	0.0178408
Inner Mongolia	0.0316876	0.00764138														Inner Mongolia	0.0316876	Inner Mongolia	0.00764138		Sichuan	0.0369818	Heilongjiang	0.0155921
Liaoning	0.026817	0.00150324														Liaoning	0.026817	Liaoning	0.00150324		Ningxia	0.0356614	Beijing	0.0104219
Jilin	0.0327445	0.00533652														Jilin	0.0327445	Jilin	0.00533652		Hubei	0.0348025	Shanxi	0.00825509
Heilongjiang	0.0398268	0.0155921														Heilongjiang	0.0398268	Heilongjiang	0.0155921		Jilin	0.0327445	Inner Mongolia	0.00764138
Shanghai	-0.0123584	-0.00830735														Shanghai	-0.0123584	Shanghai	-0.00830735		Xinjiang	0.0327366	Guizhou	0.00658874
Jiangsu	0.0207472	-0.00165031														Jiangsu	0.0207472	Jiangsu	-0.00165031		Shanxi	0.0326614	Jilin	0.00533652
Zhejiang	0.00452737	-0.00830659														Zhejiang	0.00452737	Zhejiang	-0.00830659		Qinghai	0.0323284	Sichuan	0.00480267
Anhui	0.0297688	0.000807032														Anhui	0.0297688	Anhui	0.000807032		Inner Mongolia	0.0316876	Chongqing	0.00260433
Fujian	0.0166049	-0.0053199														Fujian	0.0166049	Fujian	-0.0053199		Anhui	0.0297688	Hainan	0.00190699
Jiangxi	0.0192948	-0.000687575														Jiangxi	0.0192948	Jiangxi	-0.000687575		Hunan	0.026849	Liaoning	0.00150324
Shandong	0.0192138	-0.00432369														Shandong	0.0192138	Shandong	-0.00432369		Liaoning	0.026817	Hubei	0.00110472
Henan	0.0162464	-0.0105447														Henan	0.0162464	Henan	-0.0105447		Guangxi	0.0235251	Yunnan	0.000835746
Hubei	0.0348025	0.00110472														Hubei	0.0348025	Hubei	0.00110472		Yunnan	0.0224711	Anhui	0.000807032
Hunan	0.026849	0.000805771														Hunan	0.026849	Hunan	0.000805771		Jiangsu	0.0207472	Hunan	0.000805771
Guangdong	0.00958484	-4.42914e-06														Guangdong	0.00958484	Guangdong	-4.42914e-06		Jiangxi	0.0192948	Guangdong	-4.42914e-06
Guangxi	0.0235251	-0.00145347														Guangxi	0.0235251	Guangxi	-0.00145347		Shandong	0.0192138	Jiangxi	-0.000687575
Hainan	0.0179839	0.00190699														Hainan	0.0179839	Hainan	0.00190699		Hainan	0.0179839	Tianjin	-0.00123431
Chongqing	0.0380276	0.00260433														Chongqing	0.0380276	Chongqing	0.00260433		Shanxi	0.0179764	Guangxi	-0.00145347
Sichuan	0.0369818	0.00480267														Sichuan	0.0369818	Sichuan	0.00480267		Fujian	0.0166049	Jiangsu	-0.00165031
Guizhou	0.0378215	0.00658874														Guizhou	0.0378215	Guizhou	0.00658874		Henan	0.0162464	Shanxi	-0.00231669
Yunnan	0.0224711	0.000835746														Yunnan	0.0224711	Yunnan	0.000835746		Hebei	0.0156243	Shandong	-0.00432369
Xizang	0.00697218	-0.00907821														Xizang	0.00697218	Xizang	-0.00907821		Guangdong	0.00958484	Fujian	-0.0053199
Shanxi	0.0326614	0.00825509														Shanxi	0.0326614	Shanxi	0.00825509		Xizang	0.00697218	Hebei	-0.00671543
Ganzu	0.0458682	0.0178408														Ganzu	0.0458682	Ganzu	0.0178408		Zhejiang	0.00452737	Zhejiang	-0.00830659
Qinghai	0.0323284	0.0179357														Qinghai	0.0323284	Qinghai	0.0179357		Beijing	0.00339261	Shanghai	-0.00830735
Ningxia	0.0356614	0.0197042														Ningxia	0.0356614	Ningxia	0.0197042		Tianjin	0.00128425	Xizang	-0.00907821
Xinjiang	0.0327366	0.0196356														Xinjiang	0.0327366	Xinjiang	0.0196356		Shanghai	-0.0123584	Henan	-0.0105447

## Sheet: Table3migrants
Province	2000population	2010population	2000in_migrants	2000out_migrants	2010in_migrants	2010out_migrants
Beijing	13569194	19612368	2463217	91702	7044533	274365
Tianjin	9848731	12938693	735033	82499	2991501	273134
Hebei	66684419	71854210	930455	1218975	1404673	3498253
Shanxi	23323347	24706291	3134922	142657	1786530	1014028
Inner Mongolia	41824412	43746323	2536889	1715634	8977000	250340
Liaoning	26802191	27452815	3688851	1482465	7379253	3058880
Jilin	36237576	38313991	2145256	810576	11823977	1853940
Heilongjiang	16407734	23019196	1033213	1104645	4313602	1667254
Shanghai	73043577	78660941	15064838	430446	2115593	3095717
Jiangsu	45930651	54426891	381792	119403	21497787	880600
Zhejiang	32471242	35712101	1045165	361944	588463	275751
Anhui	34097947	36894217	308605	608693	931653	1083291
Fujian	40397598	44567797	386641	1174048	456499	1372853
Jiangxi	58999948	59500468	667357	305148	506397	2553648
Shandong	89971789	95792719	230116	4325830	717463	9622595
Henan	91236854	94029939	253095	3680346	599942	5787395
Hubei	59508870	57237727	476239	3069955	592134	8626229
Hunan	63274173	65700762	609733	2805187	1013612	5889792
Guangdong	85225007	104320459	348838	4306851	724982	7228896
Guangxi	43854538	46023761	547923	504557	1444181	1067556
Hainan	7559035	8671485	428188	2441847	841806	4184566
Chongqing	30512763	28846170	403159	1005773	945194	3506899
Sichuan	82348296	80417528	536246	6937793	1128573	8905128
Guizhou	35247695	34748556	408519	1596461	763294	4048596
Yunnan	42360089	45966766	1164402	343542	1236549	1482442
Xizang	2616329	3002165	108669	19849	165423	55185
Shanxi	35365072	37327379	426029	804454	974362	1960598
Ganzu	25124282	25575263	227888	585868	432833	1593265
Qinghai	4822963	5626723	124307	94988	318435	242086
Ningxia	5486393	6301350	191891	90163	368451	225794
Xinjiang	18459511	21815815	1411086	156263	1791642	297261
Nation	1242612226	1332810869	42418562	42418562	85876337	85876337

## Sheet: Fig.5original
Province	5ageing	6ageing	5birth rate	5mortality rate	6birth rate	6mortality rate	5beds in medical	6beds in medical	5perGDP	6perGDP	5in-migration rate	5out-migration rate	6in-migration rate	6out-migration rate	5collegepro	6collegepro	5life expectancy	6life expectancy
Nation	7.10391	8.92303	14.03	6.45	11.9	7.11	317.7	478.683	7857.68	29991.8	3.41366	3.41366	6.44325	6.44325	3.611	8.93	71.4	74.83
Beijing	8.42249	8.71313	6.01662	5.14308	7.48	4.41	7.1245	9.2764	22459.7	75943	18.153	0.67581	35.9188	1.39894	16.843	31.499	76.1	80.18
Tianjin	8.41137	8.52009	7.22119	5.79857	8.18	5.58	4.0039	4.8828	17993.2	72994	7.46323	0.837661	23.1214	2.11106	9.007	17.4802	74.91	78.8872
Hebei	7.04685	8.23854	11.4532	6.23864	13.22	6.41	16.8906	24.9725	7662.76	28668	1.39531	1.82798	1.95489	4.86854	2.698	7.29604	72.54	74.966
Shanxi	6.32882	7.57519	13.4111	5.77435	10.68	5.38	11.188	15.5885	5137.05	26283	2.05522	0.939748	2.60879	3.0334	3.423	8.721	71.65	74.9187
Inner Mongolia	5.50799	7.56154	10.0636	5.58715	9.3	5.54	6.691	9.335	5871.79	47347	2.34925	2.16331	5.84539	4.32098	3.803	10.2077	69.87	74.4359
Liaoning	7.88345	10.3082	8.49108	6.07038	6.68	6.26	19.0731	20.4208	11226.4	42355	2.49894	0.865389	4.08384	2.31797	6.18168	11.965	73.34	76.3796
Jilin	6.04338	8.38471	8.67083	5.31533	7.91	5.88	8.9264	11.5057	6847.4	31599	1.15142	2.27106	1.66228	4.99905	4.926	9.89	73.1	76.1761
Heilongjiang	5.56148	8.28239	8.13401	4.77734	7.35	5.03	12.0454	15.9914	8561.65	27076	1.06696	3.23986	1.32176	6.66536	4.797	9.067	72.37	75.9773
Shanghai	11.4599	10.1277	5.51483	5.78472	7.05	5.07	7.531	10.5083	34547	76074.5	19.1064	0.86945	38.998	1.08753	10.94	21.9516	78.14	80.2586
Jiangsu	8.84183	10.8804	7.97978	5.9552	9.73	6.88	17.3081	26.9548	11773	52840	3.47312	2.34878	9.38121	3.88874	3.91702	10.8147	73.91	76.63
Zhejiang	8.92342	9.3367	10.3077	6.14494	10.27	5.54	11.3727	18.4097	13460.9	51711	8.03135	3.22762	21.7245	3.40629	3.189	9.33	74.7	77.7307
Anhui	7.59318	10.2261	11.7859	5.78955	12.7	5.95	12.3873	18.801	4867.41	20888	0.390027	7.33192	1.20581	16.1723	2.297	6.697	71.85	75.0778
Fujian	6.68557	7.89319	10.2154	5.03196	11.27	5.16	9.0091	11.3043	11601.3	40025	6.29145	2.3772	11.6918	4.51901	2.967	8.361	72.55	75.7576
Jiangxi	6.26851	7.60258	15.738	6.06663	13.72	6.06	9.093	12.464	4851.26	21253	0.62651	9.11031	1.34614	12.9857	2.57605	6.84741	68.95	74.33
Shandong	8.12307	9.84384	10.773	6.27876	11.65	6.26	21.4809	38.2254	9555.24	41106	1.14837	1.22777	2.2085	3.23167	3.33109	8.69445	73.92	76.462
Henan	7.10498	8.35834	13.2934	5.93817	11.52	6.57	19.8635	32.7569	5443.88	24446	0.521981	3.36482	0.629772	9.17454	2.674	6.398	71.54	74.574
Hubei	6.41703	9.08823	7.8946	5.53056	10.36	6.02	14.3229	20.0394	7188.28	27906	1.02461	4.7139	1.77088	10.29	3.898	9.53277	71.08	74.87
Hunan	7.46995	9.7706	10.9182	6.05695	13.1	6.7	14.3436	23.351	5639.01	24719	0.551312	6.80665	1.10375	11.0056	2.927	7.59487	70.66	74.7
Guangdong	6.17184	6.79268	11.2766	4.6367	11.18	4.21	16.8143	30.0083	12885.4	44736	17.6765	0.50507	20.6109	0.84427	3.56	8.214	73.27	76.49
Guangxi	7.3036	9.24071	13.8273	5.61333	14.13	5.48	8.5422	14.3695	4318.81	20219	0.976382	5.56806	1.82895	9.09162	2.389	5.977	71.29	75.11
Hainan	6.74069	8.06877	14.5796	4.56035	14.71	5.73	2.055	2.5981	6893.95	23831	5.0508	1.57961	6.78616	3.17996	3.167	7.768	72.92	76.3017
Chongqing	8.01429	11.7224	9.9408	6.88157	9.17	6.4	6.5666	10.3624	5157.31	27596	1.32128	3.29624	3.27667	12.1572	2.802	8.64256	71.73	75.7
Sichuan	7.56474	10.9497	10.488	6.63341	8.93	6.62	19.1025	30.1227	4783.77	21182	0.651193	8.42494	1.40338	11.0735	2.47	6.67541	71.2	74.7508
Guizhou	5.96625	8.7088	19.5635	7.23817	13.96	6.55	5.858	10.5277	2661.56	13119	1.15899	4.52926	2.19675	11.6518	1.902	5.29199	65.96	71.1
Yunnan	6.09133	7.62611	18.4378	7.32909	13.1	6.56	9.753	15.7143	4636.65	15752	2.74882	0.811004	2.69012	3.22507	2.01324	5.778	65.49	69.541
Xizang	4.75024	5.09326	19.9301	7.00818	15.8	5.55	0.6348	0.8838	4558.7	17319	4.15349	0.758658	5.51012	1.83817	1.262	5.50709	64.37	68.1736
Shanxi	6.15286	8.5295	9.89709	5.92727	9.73	6.01	9.6857	14.2334	4549.22	27133	1.20466	2.27471	2.61031	5.25244	4.13792	10.5561	70.07	74.68
Ganzu	5.20412	8.23286	13.7998	5.9053	12.05	6.02	5.9441	9.041	3838.25	16113	0.907043	2.33188	1.69239	6.22971	2.665	7.51996	67.47	72.2271
Qinghai	4.56232	6.30356	16.182	5.61508	14.94	6.31	1.6521	2.0451	5087.14	24115	2.5774	1.96949	5.65933	4.30243	3.29879	8.61592	66.03	69.96
Ningxia	4.47473	6.39207	16.6207	4.60007	14.14	5.1	1.3825	2.3659	4839.1	26860	3.49758	1.64339	5.84718	3.58326	3.69	9.152	70.17	73.3753
Xinjiang	4.67228	6.4819	15.5458	4.73555	15.99	5.43	7.0542	11.623	7469.81	25034	7.64422	0.846518	8.21352	1.36275	5.141	10.635	67.41	72.3462
max	11.4599	11.7224	19.9301	7.32909	15.99	6.88	21.4809	38.2254	34547	76074.5	19.1064	9.11031	38.998	16.1723	16.843	31.499	78.14	80.2586
min	4.47473	5.09326	5.51483	4.56035	6.68	4.21	0.6348	0.8838	2661.56	13119	0.390027	0.50507	0.629772	0.84427	1.262	5.29199	64.37	68.1736
max-min	6.98521	6.62916	14.4153	2.76874	9.31	2.67	20.8461	37.3416	31885.4	62955.5	18.7163	8.60524	38.3682	15.328	15.581	26.207	13.77	12.085
								15.4414

## Sheet: Fig.5dimensionless
Province	5ageing	6ageing	5birth rate	5mortality rate	6birth rate	6mortality rate	5beds in medical	6beds in medical	5perGDP	6perGDP	5in-migration rate	5out-migration rate	6in-migration rate	6out-migration rate	5collegepro	6collegepro	5life expectancy	6life expectancy
Beijing	0.56516	0.546054	0.0348097	0.210469	0.0859291	0.0749064	0.311315	0.224752	0.620914	0.997911	0.949063	0.0198414	0.919748	0.0361866	1	1	0.851852	0.993499
Tianjin	0.563568	0.516933	0.118372	0.447216	0.161117	0.513109	0.161618	0.107092	0.480835	0.951069	0.377916	0.0386498	0.586205	0.0826455	0.49708	0.465074	0.765432	0.886522
Hebei	0.368224	0.474462	0.411952	0.606156	0.70247	0.82397	0.779801	0.64509	0.156849	0.246984	0.0537115	0.153733	0.034537	0.262544	0.0921635	0.07647	0.593319	0.56205
Shanxi	0.265432	0.374396	0.547767	0.438466	0.429646	0.438202	0.506243	0.393789	0.0776372	0.2091	0.0889702	0.0505132	0.0515796	0.142819	0.138695	0.130843	0.528686	0.55814
Inner Mongolia	0.147921	0.372338	0.315553	0.370855	0.281418	0.498127	0.29052	0.226321	0.10068	0.543686	0.10468	0.192702	0.135936	0.226821	0.163083	0.187571	0.399419	0.518193
Liaoning	0.487991	0.786661	0.206465	0.545384	0	0.76779	0.884496	0.523197	0.268613	0.464392	0.112677	0.0418721	0.0900243	0.0961444	0.315749	0.254627	0.651416	0.679026
Jilin	0.224568	0.496511	0.218935	0.272682	0.132116	0.625468	0.397753	0.284452	0.131278	0.293541	0.0406805	0.205222	0.0269104	0.271058	0.235158	0.17545	0.633987	0.662184
Heilongjiang	0.155579	0.481076	0.181695	0.0783706	0.0719656	0.307116	0.547373	0.404578	0.185041	0.221696	0.0361681	0.317806	0.0180356	0.379768	0.226879	0.144046	0.580973	0.645737
Shanghai	1	0.759438	0	0.442213	0.0397422	0.322097	0.330815	0.257742	1	1	1	0.0423439	1	0.0158702	0.621141	0.635693	1	1
Jiangsu	0.625193	0.872987	0.170996	0.503784	0.327605	1	0.799828	0.698176	0.285755	0.630938	0.164727	0.214255	0.228091	0.198621	0.170401	0.210733	0.69281	0.699745
Zhejiang	0.636873	0.640118	0.332482	0.572316	0.385607	0.498127	0.515104	0.46934	0.338693	0.613005	0.40827	0.316382	0.549798	0.167146	0.123676	0.154081	0.750182	0.790822
Anhui	0.446437	0.774275	0.43503	0.443956	0.646617	0.651685	0.563775	0.479819	0.0691805	0.123405	0	0.793337	0.0150134	1	0.0664271	0.0536119	0.54321	0.571308
Fujian	0.316504	0.422366	0.326085	0.170335	0.493018	0.355805	0.40172	0.279059	0.28037	0.427381	0.315309	0.217557	0.288313	0.23974	0.109428	0.117106	0.594045	0.627555
Jiangxi	0.256798	0.378528	0.709188	0.544032	0.756176	0.692884	0.405745	0.310115	0.0686741	0.129202	0.0126351	1	0.018671	0.792106	0.0843364	0.0593512	0.332607	0.509426
Shandong	0.522296	0.71662	0.364765	0.620649	0.533835	0.76779	1	1	0.216202	0.444552	0.0405179	0.0839835	0.0411469	0.155754	0.132796	0.12983	0.693537	0.685843
Henan	0.376547	0.492534	0.539606	0.497636	0.519871	0.883895	0.922412	0.853555	0.08726	0.179921	0.00705018	0.332327	0	0.543467	0.0906232	0.0422027	0.520697	0.529616
Hubei	0.278059	0.602636	0.165087	0.350417	0.395274	0.677903	0.656626	0.512983	0.141968	0.23488	0.0339052	0.489101	0.029741	0.616243	0.16918	0.161818	0.487291	0.554111
Hunan	0.428795	0.705572	0.374835	0.540534	0.689581	0.932584	0.657619	0.601667	0.0933799	0.184257	0.0086173	0.732296	0.0123533	0.662926	0.106861	0.0878725	0.45679	0.540042
Guangdong	0.242958	0.256355	0.3997	0.0275756	0.483351	0	0.77614	0.779948	0.320643	0.502212	0.923606	0	0.520773	0	0.147487	0.111497	0.646333	0.68816
Guangxi	0.404981	0.625637	0.576644	0.38031	0.800215	0.475655	0.379323	0.361144	0.0519753	0.112778	0.0313285	0.588361	0.0312546	0.538057	0.0723317	0.0261383	0.502542	0.573969
Hainan	0.324394	0.448852	0.628827	0	0.862513	0.569288	0.0681279	0.0459086	0.132737	0.170152	0.249022	0.12487	0.160455	0.152381	0.122264	0.0944788	0.620915	0.672582
Chongqing	0.506723	1	0.307033	0.838367	0.267454	0.820225	0.284552	0.253835	0.0782727	0.229956	0.0497561	0.324357	0.0689868	0.738058	0.0988383	0.12785	0.534495	0.62279
Sichuan	0.442365	0.883442	0.344992	0.748737	0.241676	0.902622	0.885907	0.783011	0.0665573	0.128075	0.0139539	0.920354	0.0201627	0.667356	0.0775303	0.0527882	0.496006	0.544244
Guizhou	0.213526	0.545399	0.974568	0.96716	0.781955	0.876404	0.25056	0.258262	0	0	0.0410854	0.467645	0.0408406	0.705085	0.0410757	0	0.115468	0.242151
Yunnan	0.231433	0.382077	0.896476	1	0.689581	0.88015	0.437406	0.397158	0.0619435	0.0418232	0.126028	0.0355521	0.0536995	0.155323	0.0482153	0.0185449	0.0813362	0.113151
Xizang	0.0394431	0	1	0.884096	0.979592	0.501873	0	0	0.0594987	0.0667138	0.201079	0.0294691	0.127198	0.0648422	0	0.0082077	0	0
Shanxi	0.240241	0.518352	0.304001	0.493697	0.327605	0.674157	0.434177	0.357499	0.0592014	0.222602	0.0435252	0.205647	0.0516194	0.287589	0.184578	0.200865	0.413943	0.538387
Ganzu	0.10442	0.473605	0.574738	0.485762	0.576799	0.677903	0.25469	0.218448	0.0369038	0.0475574	0.0276237	0.21229	0.0276953	0.351346	0.0900456	0.0850143	0.225127	0.335418
Qinghai	0.01254	0.182573	0.73999	0.380943	0.887218	0.786517	0.0488005	0.0310994	0.0760717	0.174663	0.11687	0.170178	0.131087	0.225611	0.130723	0.126834	0.120552	0.147819
Ningxia	0	0.195925	0.770425	0.0143459	0.801289	0.333333	0.0358676	0.0396903	0.0682928	0.218265	0.166034	0.132283	0.135983	0.178692	0.155831	0.147289	0.421206	0.430426
Xinjiang	0.0282819	0.209475	0.69586	0.063279	1	0.456929	0.307942	0.287593	0.150798	0.189261	0.387586	0.039679	0.197657	0.0338256	0.248957	0.203877	0.22077	0.345274

## Sheet: Fig.5+Table2+Table4GWR 
NAME	C1_5birth rate	C2_5mortality rate	C3_5beds in medical	C4_5perGDP	C5_5in-migration rate	C6_5out-migration rate	C7_5collegepro	C8_5life expectancy	C1_6birth rate	C2_6mortality rate	C3_6beds in medical	C4_6perGDP	C5_6in-migration rate	C6_6out-migration rate	C7_6collegepro	C8_6life expectancy
Heilongjiang	0.0509071	0.444089	0.0294411	0.505104	0.0400468	0.153673	-0.105021	0.675071	-0.25534	0.557407	0.0678833	-0.33757	0.365324	0.220002	-0.0433779	0.642811
Xinjiang	0.0328616	0.334533	0.0427529	0.52797	-0.023686	0.137732	-0.0640772	0.617839	-0.255403	0.557305	0.0677267	-0.337951	0.365393	0.219999	-0.0434071	0.643003
Shanxi	0.0541902	0.399397	-0.000459391	0.509889	-0.0218627	0.143827	-0.104535	0.725396	-0.255405	0.557381	0.0677643	-0.337728	0.365336	0.220004	-0.0434546	0.64295
Ningxia	0.0518023	0.38526	0.00138917	0.515621	-0.0300674	0.14121	-0.0990543	0.713228	-0.255413	0.557364	0.0677432	-0.337787	0.365348	0.220004	-0.0434553	0.642976
Xizang	0.0483565	0.340461	0.0147832	0.517755	-0.0619008	0.129131	-0.0639954	0.685277	-0.255448	0.557313	0.0676589	-0.337982	0.365381	0.220002	-0.0434752	0.643079
Shandong	0.0568641	0.411153	-0.00323388	0.502841	-0.0179384	0.145611	-0.108648	0.742104	-0.255403	0.557398	0.0677773	-0.337673	0.365323	0.220006	-0.0434616	0.642933
Henan	0.0580163	0.399531	-0.0103	0.504329	-0.0337084	0.141327	-0.107477	0.751099	-0.25542	0.557388	0.0677443	-0.337724	0.365329	0.220006	-0.0434797	0.642972
Jiangsu	0.0602633	0.41067	-0.0112724	0.497823	-0.028135	0.143633	-0.111037	0.764888	-0.255416	0.557406	0.0677612	-0.337666	0.365316	0.220007	-0.0434839	0.64295
Anhui	0.0611132	0.405137	-0.0150544	0.498383	-0.0359163	0.141269	-0.110644	0.769678	-0.255424	0.557401	0.0677446	-0.337691	0.365319	0.220007	-0.0434931	0.64297
Hubei	0.0608206	0.394733	-0.0175571	0.501909	-0.0459401	0.137729	-0.107897	0.766846	-0.255435	0.557386	0.0677198	-0.337746	0.365328	0.220007	-0.0434999	0.643
Zhejiang	0.0645867	0.407866	-0.0203003	0.492756	-0.0409748	0.140281	-0.112942	0.789248	-0.255432	0.557412	0.0677392	-0.337666	0.365309	0.220008	-0.04351	0.642975
Jiangxi	0.0659298	0.398631	-0.0256505	0.494169	-0.0531711	0.135729	-0.111512	0.793699	-0.255446	0.5574	0.0677102	-0.337718	0.365316	0.220008	-0.0435232	0.643009
Hunan	0.0650625	0.391489	-0.0256382	0.497679	-0.0585142	0.133439	-0.108725	0.786835	-0.255452	0.557388	0.0676943	-0.337762	0.365325	0.220008	-0.0435237	0.643029
Yunnan	0.0665382	0.370702	-0.0238635	0.502779	-0.0787033	0.124875	-0.0952802	0.777117	-0.255475	0.557355	0.0676392	-0.337887	0.365346	0.220007	-0.043538	0.643096
Guizhou	0.0648996	0.381967	-0.0252837	0.501017	-0.0669232	0.129947	-0.103795	0.780703	-0.255461	0.557372	0.0676709	-0.337819	0.365335	0.220007	-0.0435282	0.643058
Fujian	0.0683136	0.401216	-0.0284692	0.490264	-0.0551278	0.135318	-0.113038	0.805875	-0.255449	0.557409	0.0677098	-0.337695	0.365309	0.220009	-0.043533	0.643009
Guangxi	0.0701213	0.384286	-0.032802	0.494626	-0.0747165	0.126728	-0.106571	0.803433	-0.255473	0.557381	0.0676562	-0.337808	0.365328	0.220009	-0.0435501	0.643073
Guangdong	0.0716395	0.391639	-0.0351044	0.489895	-0.0706895	0.128688	-0.110774	0.815264	-0.255469	0.557397	0.0676712	-0.337756	0.365316	0.22001	-0.043554	0.643054
Hainan	0.0783134	0.383854	-0.0418416	0.48624	-0.088559	0.120084	-0.107118	0.832307	-0.255495	0.557388	0.0676258	-0.337813	0.36532	0.220011	-0.0435844	0.643107
Jilin	0.0525971	0.436531	0.0190961	0.502735	0.0228601	0.152711	-0.106879	0.700487	-0.255359	0.55741	0.0678533	-0.337587	0.36532	0.220004	-0.0434067	0.642845
Liaoning	0.0538728	0.425938	0.0113427	0.503691	0.00798143	0.150493	-0.107365	0.714266	-0.255375	0.557404	0.0678254	-0.337622	0.365322	0.220004	-0.0434254	0.642877
Tianjin	0.0543832	0.412202	0.00432251	0.506676	-0.00802763	0.147201	-0.106572	0.72231	-0.255391	0.557393	0.0677934	-0.337675	0.365329	0.220004	-0.0434417	0.642915
Qinghai	0.0474204	0.359955	0.00918024	0.521871	-0.0437435	0.136383	-0.0838676	0.69005	-0.255427	0.557335	0.0677058	-0.337889	0.365367	0.220002	-0.0434578	0.643023
Ganzu	0.0486325	0.373712	0.00726117	0.520551	-0.0324975	0.139971	-0.0925483	0.695694	-0.255414	0.55735	0.0677334	-0.33783	0.365358	0.220003	-0.043449	0.642989
Shanxi	0.0550172	0.390137	-0.00581502	0.510594	-0.035103	0.140363	-0.102853	0.733197	-0.25542	0.557373	0.0677366	-0.337769	0.36534	0.220005	-0.0434707	0.642983
Inner Mongolia	0.0503848	0.406723	0.0171431	0.514982	0.00474631	0.147988	-0.101684	0.68624	-0.255375	0.557378	0.0678107	-0.337701	0.365342	0.220002	-0.0434101	0.642897
Chongqing	0.0605603	0.385311	-0.0183331	0.504866	-0.0546452	0.134522	-0.10403	0.762959	-0.255445	0.557373	0.0676976	-0.337796	0.365337	0.220006	-0.0435057	0.643027
Hebei	0.0539228	0.409576	0.0046886	0.508107	-0.00910384	0.146784	-0.105823	0.719325	-0.255392	0.557389	0.0677903	-0.337686	0.365331	0.220004	-0.0434407	0.642919
Shanghai	0.0623978	0.412605	-0.0146213	0.494112	-0.0314011	0.143183	-0.112562	0.777886	-0.25542	0.557414	0.0677581	-0.337648	0.365309	0.220008	-0.0434951	0.642953
Beijing	0.0535611	0.410918	0.00649777	0.508428	-0.006075	0.14731	-0.105613	0.71557	-0.255389	0.55739	0.0677958	-0.337682	0.365331	0.220004	-0.0434361	0.642913
Sichuan	0.0578088	0.374565	-0.0127999	0.510364	-0.0580146	0.132997	-0.0967621	0.745287	-0.255447	0.557357	0.0676851	-0.337848	0.365349	0.220005	-0.0434993	0.643043
均值	0.0581019	0.394671	-0.00646778	0.504452	-0.0351455	0.139037	-0.102539	0.743844	-0.255423	0.557381	0.0677363	-0.337748	0.365333	0.220006	-0.0434797	0.642982
NAME	C1_5birth rate	C2_5mortality rate	C3_5beds in medical	C4_5perGDP	C5_5in-migration rate	C6_5out-migration rate	C7_5collegepro	C8_5life expectancy	C1_6birth rate	C2_6mortality rate	C3_6beds in medical	C4_6perGDP	C5_6in-migration rate	C6_6out-migration rate	C7_6collegepro	C8_6life expectancy
